# Supplementary material for: The Metabolic Response of Various Cell Lines to Microtubule-Driven Uptake of Lipid- and Polymer-Coated Layer-by-Layer Microcarriers
Source: Pharmaceutics. 2021 Sep 10;13(9):1441. doi: 10.3390/pharmaceutics13091441 (PMC8465159; doi:10.3390/pharmaceutics13091441)
Supplement: Supplementary file 1 [file pharmaceutics-13-01441-s001.zip]

Archive with 1 entries (1 files):
- pharmaceutics-1336503-supplementary.pdf
